# Supplementary material for: Inflammasome Activation in Retinal Pigment Epithelium from Human Donors with Age-Related Macular Degeneration
Source: Cells. 2022 Jun 30;11(13):2075. doi: 10.3390/cells11132075 (PMC9265516; doi:10.3390/cells11132075)
Supplement: Supplementary file 1 [file cells-11-02075-s001.zip]

Archive with 1 entries (1 files):
- cells-1720504-supplementary.pdf
